# Supplementary material for: Analyzing the facial nerve at Zuker’s point using geometric morphometrics: a cadaveric study
Source: Maxillofac Plast Reconstr Surg. 2025 Sep 29;47(1):25. doi: 10.1186/s40902-025-00481-w (PMC12480145; doi:10.1186/s40902-025-00481-w)
Supplement: Supplementary file 4 — Supplementary Material 4. [file 40902_2025_481_MOESM4_ESM.xlsx]

## Sheet: Sheet1
Age	Sex	Side	x1	y1	z1	x2	y2	z2	x3	y3	z3	x4	y4	z4
96	M	R	-293.764	-429.865	377.511	-203.043	-422.214	295.942	-242.164	-407.286	346.816	-237.122	-415.721	352.689
94	F	R	-260.431	-466.452	329.604	-173.153	-455.574	296.289	-216.469	-446.081	312.252	-210.528	-456.77	313.18
102	F	R	-77.1175	-553.618	389.076	-39.9188	-496.031	308.641	-58.568	-509.811	355.696	-58.7003	-512.457	354.977
98	M	R	48.4095	-545.663	371.962	124.97	-511.845	289.142	86.2865	-510.439	342.981	102.924	-514.995	330.568
84	M	R	214.466	-402.695	520.873	329.925	-198.782	364.942	231.574	-362.053	563.961	183.097	-391.222	498.54
76	F	R	418.577	-72.8033	564.825	373.696	252.526	451.219	409.204	88.6436	609.234	471.534	-0.5933	579.455
96	F	R	125.136	-472.641	485.612	44.9834	-369.764	464.209	158.031	-393.144	530.151	68.6262	-423.104	459.538
89	F	R	194.877	-323.616	561.588	318.466	-77.7256	417.102	234.909	-274.006	569.913	221.488	-332.717	462.667
84	F	R	-334.078	278.53	508.783	-345.771	89.8107	487.936	-333.183	214.665	510.38	-284.938	231.932	539.902
93	F	R	-353.287	533.758	435.88	-312.941	270.598	530.165	-214.814	317.392	523.118	-270.349	268.118	371.742
74	F	R	-210.865	275.107	510.919	-203.661	187.525	414.318	-193.513	205.22	574.364	-167.033	235.096	574.27
82	F	R	-76.5206	-572.636	363.381	-16.7595	-507.072	312.677	-47.2879	-519.263	349.591	-43.8216	-525.041	348.388
86	M	R	206.76	-533.709	411.567	278.024	-474.93	374.642	236.869	-487.856	400.101	243.223	-496.134	401.958
87	M	R	-82.8881	521.021	475.25	-152.332	258.35	414.888	-81.82	432.15	475.147	-54.4828	363.356	525.031
91	M	R	-5.8421	-604.304	399.993	25.1842	-569.733	313.695	12.666	-564.964	364.537	14.5101	-574.503	361.291
95	M	R	-78.5612	-565.882	387.632	-10.8749	-506.289	326.396	-48.7374	-515.479	370.843	-44.5934	-527.51	373.648
89	M	R	-634.58	-22.5947	396.022	-569.221	-62.6341	330.421	-580.039	-36.4282	372.22	-588.375	-39.1435	366.026
67	M	R	-370.65	-190.243	371.609	-283.72	-224.064	310.915	-310.708	-193.692	348.012	-313.042	-200.518	348.493
79	F	R	-548.49	-300.692	351.986	-479.74	-330.197	276.402	-498.495	-301.977	317.557	-496.531	-308.583	320.321
70	M	R	-383.253	-383.858	387.027	-339.066	-386.858	300.302	-353.48	-367.622	343.115	-354.615	-373.394	342.968
68	M	R	-563.08	-31.1728	406.69	-498.417	-97.9005	359.152	-519.202	-58.1948	382.066	-521.151	-63.6629	386.415
77	F	R	-336.674	-433.26	363.075	-266.689	-445.309	300.45	-289.503	-426.77	343.131	-294.255	-434.378	349.296
76	F	R	-533.069	-72.5754	362.615	-493.93	-115.318	298.435	-500.534	-83.0421	323.995	-501.646	-90.8455	325.02
85	M	R	100.326	-535.732	393.838	153.717	-493.255	334.615	126.512	-493.332	373.718	133.352	-506.811	374.61
80	M	R	25.6377	-639.084	381.242	63.4232	-594.808	312.488	42.2137	-602.958	351.512	44.632	-608.72	352.241
86	F	R	-296.205	-494.947	353.843	-227.257	-492.121	305.736	-258.998	-479.942	326.424	-255.091	-489.291	325.157
83	F	R	-194.006	-632.871	340.329	-124.204	-622.939	291.443	-159.321	-607.639	314.26	-160.474	-616.623	314.19
86	M	R	115.125	-491.7	333.05	138.714	-445.929	247.877	127.999	-455.25	294.724	133.209	-466.214	299.777
72	M	R	-49.2285	-614.908	339.313	3.8834	-572.622	299.781	-30.2519	-581.713	321.502	-20.3063	-581.011	321.303
95	F	R	-152.875	-618.506	348.019	-83.7603	-603.695	292.549	-118.025	-598.44	324.377	-116.707	-604.002	324.908
73	M	R	-237.168	-524.669	310.972	-167.037	-478.284	259.688	-204.54	-483.141	290.59	-201.743	-493.543	291.728
85	F	R	-359.575	-611.869	286.493	-260.928	-585.067	244.285	-310.469	-583.618	272.612	-307.013	-588.472	275.864
42	M	R	-186.167	-592.462	277.213	-171.131	-545.791	196.013	-177.488	-554.63	241.028	-169.329	-562.231	238.564
96	M	L	-1.54	744.279	384.713	-68.0332	713.974	296.149	-36.952	707.057	347.171	-38.1716	714.635	345.151
94	F	L	123.988	-493.444	334.883	202.826	-449.678	298.233	153.253	-466.164	320.843	163.306	-467.982	326.776
102	F	L	242.108	-481.761	377.768	263.18	-459.612	284.359	248.133	-458.159	324.909	259.017	-458.567	325.986
98	M	L	299.946	-453.985	372.158	349.471	-383.503	310.39	319.447	-400.687	346.606	324.17	-408.207	357.314
84	M	L	478.876	-383.579	349.652	525.673	-304.962	286.933	492.534	-339.995	320.776	497.444	-337.699	317.765
76	F	L	-347.737	-235.73	581.429	-280.284	-587.637	331.219	-307.908	-275.219	576.137	-123.551	-361.462	421.321
89	F	L	-234.687	-286.472	619.999	-90.6643	-357.437	392.287	-89.6585	-378.596	515.168	-85.7306	-357.82	437.944
84	F	L	256.093	-314.661	600.787	348.038	-151.18	385.877	324.077	-228.518	609.948	373.39	-183.116	425.74
93	F	L	-229.89	-187.07	640.743	-259.843	-480.008	312.079	-271.718	-209.522	624.106	-297.138	-470.401	435.365
74	F	L	460.578	493.424	390.145	410.622	471.165	410.526	423.41	481.471	361.272	439.053	474.763	434.242
86	M	L	315.111	391.459	430.723	307.448	456.591	411.467	317.719	386.016	388.639	340.312	418.616	437.332
91	M	L	240.348	441.856	407.192	245.728	483.937	360.008	236.886	456.492	373.883	252.623	481.303	421.408
95	M	L	223.388	-427.928	368.015	279.152	-391.97	276.049	239.797	-391.18	324.31	246.207	-398.486	336.217
89	M	L	592.801	67.999	387.47	575.932	138.85	300.979	566.065	110.051	352.676	573.365	111.236	343.595
67	M	L	243.964	-387.617	339.424	272.832	-343.174	245.145	255.194	-350.059	291.999	262.414	-358.626	301.527
79	F	L	622.966	-178.03	351.723	663.619	-106.973	293.284	631.669	-129.055	326.443	646.654	-138.566	324.4
70	M	L	514.191	-278.573	402.063	526.986	-197.572	314.113	512.281	-231.853	367.17	510.359	-229.263	360.009
68	M	L	330.842	-496.001	393.663	406.029	-468.381	345.667	358.356	-471.326	362.608	361.79	-476.432	367.948
77	F	L	542.666	72.6114	354.884	523.642	141.133	297.337	523.849	112.882	329.152	526.768	106.443	323.541
76	F	L	629.697	-10.83	355.753	628.479	64.8999	297.11	611.395	30.6282	331.791	618.464	27.0614	336.592
85	M	L	615.702	-23.9806	384.764	593.989	33.9455	306.067	592.207	8.269	354.542	597.205	11.5549	349.566
80	M	L	126.131	-488.108	378.507	167.679	-451.34	309.477	143.992	-455.873	348.309	146.09	-465.963	351.964
86	F	L	217.385	-522.795	361.443	275.75	-461.15	299.224	240.305	-476.596	335.316	245.9	-480.408	333.931
83	F	L	139.101	-531.604	351.273	222.557	-488.275	305.108	181.933	-498.014	342.438	177.229	-501.808	336.399
86	M	L	439.139	-448.248	317.809	460.601	-410.448	238.985	438.378	-415.758	275.292	441.519	-418.212	274.167
72	M	L	221.725	-580.603	344.053	280.142	-521.205	300.518	242.85	-539.802	325.565	247.345	-542.943	323.21
95	F	L	415.848	-268.192	356.039	460.05	-195.576	295.658	431.826	-223.069	329.959	434.978	-225.377	329.305
73	M	L	259.329	-507.937	301.425	338.116	-490.923	230.305	301.626	-491.24	269.711	301.573	-495.185	268.558
85	F	L	226.722	-443.442	281.156	307.886	-409.125	218.698	258.853	-407.216	256.338	259.967	-409.232	254.456
42	M	L	398.577	-457.719	271.558	418.875	-418.052	183.165	406.779	-424.56	233.049	405.255	-431.848	237.027
83	F	R	-334.783	337.868	-194.307	-271.512	245.846	-293.548	-298.072	214.612	-285.345	-319.291	233.64	-271.485
81	M	R	-391.684	184.07	-78.686	-333.034	215.577	-230.087	-412.05	200.504	-144.724	-260.108	172.299	-221.413
78	F	R	-344.05	245.263	-169.191	-205.684	246.853	-227.701	-249.266	207.364	-236.695	-256.142	225.974	-241.272
91	F	R	-344.568	226.232	-192.922	-184.518	214.617	-321.248	-345.233	274.514	-298.403	-371.97	262.983	-262.746
90	M	R	-328.212	420.479	-353.784	-354.256	165.257	-139.088	-329.643	277.129	-234.773	-348.994	218.543	-216.815
74	M	R	-284.572	131.418	-378.15	-177.749	84.2586	-391.898	-292.188	76.4521	-381.717	-303.454	82.9868	-382.631
95	F	R	-292.348	50.0244	-304.892	-299.437	21.6565	-326.288	-302.529	1.7152	-304.193	-267.427	23.3722	-318.855
88	F	R	26.5799	-35.7492	176.444	79.2927	-14.1403	196.526	64.8133	-25.7308	175.499	67.5015	-28.0085	178.23
81	M	R	347.97	-520.046	-184.871	285.79	-297.665	-68.662	292.476	-344.702	-100.147	297.842	-354.928	-104.839
81	M	R	245.906	-291.193	-161.694	200.865	-127.114	-48.8117	214.739	-178.205	-96.9859	219.71	-191.297	-95.3232
92	F	R	224.433	-215.136	-186.585	198.466	-121.64	-49.1734	203.152	-144.521	-114.653	207.392	-157.315	-122.181
70	F	R	113.147	-135.347	-72.2778	95.9268	52.8691	-145.672	122.717	-9.6212	-109.132	129.263	-39.9733	-102.724
93	M	R	184.801	-238.076	-109.693	121.892	-110.281	88.9283	148.208	-93.5753	50.2218	202.348	-124.344	-13.3403
82	F	R	154.648	-209.433	116.889	128.096	-15.6221	-18.3032	151.09	-93.6488	31.6663	152.143	-137.923	55.5382
87	F	R	178.024	-168.301	-124.195	178.721	-175.892	-70.0428	169.514	-118.202	-78.582	174.511	-152.202	-99.7613
75	F	R	112.286	-56.8607	168.844	127.786	-64.0146	28.581	131.184	-35.8855	49.5246	129.866	-7.9808	-28.8058
81	M	R	164.659	-131.044	-36.8136	131.093	-66.4729	-10.0235	160.219	-128.593	-58.7618	150.21	-133.549	-1.0955
91	F	R	77.4173	-229.756	92.5784	92.3665	-258.871	136.186	62.6414	-264.044	151.387	57.6029	-264.905	150.191
66	M	R	209.234	-265.997	-190.149	161.303	-67.497	-15.0274	175.245	-136.676	-102.627	177.827	-150.234	-112.224
