# Supplementary material for: Analyzing the facial nerve at Zuker’s point using geometric morphometrics: a cadaveric study
Source: Maxillofac Plast Reconstr Surg. 2025 Sep 29;47(1):25. doi: 10.1186/s40902-025-00481-w (PMC12480145; doi:10.1186/s40902-025-00481-w)
Supplement: Supplementary file 5 — Supplementary Material 5. [file 40902_2025_481_MOESM5_ESM.r]

# Load necessary packages
library(geomorph)
library(tidyverse)
library(rgl)  # For 3D visualization

# Import the cleaned dataset
data <- readxl::read_excel("C:\\Users\\jmill\\OneDrive\\Desktop\\Zuker's Point\\Final combined data\\Cleaned_FINAL_OUTLIERS REMOVED.xlsx")

# Convert the dataset to an array format required by geomorph
n_landmarks <- 4  # Number of landmarks
n_coords <- 3     # XYZ coordinates
n_specimens <- nrow(data)  # Number of specimens

# Create an empty array for landmark data
landmarks <- array(NA, dim = c(n_landmarks, n_coords, n_specimens))

# Assigning XYZ coordinates to each landmark
for (i in 1:n_specimens) {
  landmarks[1, , i] <- as.numeric(unlist(data[i, c("x1", "y1", "z1")]))  # Landmark 1
  landmarks[2, , i] <- as.numeric(unlist(data[i, c("x2", "y2", "z2")]))  # Landmark 2
  landmarks[3, , i] <- as.numeric(unlist(data[i, c("x3", "y3", "z3")]))  # Landmark 3
  landmarks[4, , i] <- as.numeric(unlist(data[i, c("x4", "y4", "z4")]))  # Landmark 4
}

# Perform Generalized Procrustes Analysis (GPA) on full dataset
gpa_initial <- gpagen(landmarks)

# Compute the mean shape from GPA
mean_shape <- apply(gpa_initial$coords, c(1, 2), mean)

# Calculate Procrustes distances between each specimen and the mean shape
procrustes_distances <- sapply(1:n_specimens, function(i) sqrt(sum((gpa_initial$coords[,,i] - mean_shape)^2)))

# Define threshold for removal (any specimen with Procrustes Distance > 0.6525)
threshold <- 0.6525
outlier_indices <- which(procrustes_distances > threshold)

# Remove outliers from the dataset if necessary
if (length(outlier_indices) > 0) {
  landmarks_cleaned <- landmarks[, , -outlier_indices]
  filtered_data <- data[-outlier_indices, ]  # Keep metadata for PCA
} else {
  landmarks_cleaned <- landmarks
  filtered_data <- data
}

# Ensure that there are still specimens remaining after filtering
if (dim(landmarks_cleaned)[3] == 0) {
  stop("Error: No specimens remaining after filtering. Adjust Procrustes distance threshold.")
}

# Perform GPA again on cleaned data
gpa_result <- gpagen(landmarks_cleaned)

# --- PCA Analysis ---
n_valid_specimens <- dim(gpa_result$coords)[3]  # Number of remaining specimens
coords_matrix <- matrix(NA, nrow = n_valid_specimens, ncol = n_landmarks * n_coords)

for (i in 1:n_valid_specimens) {
  coords_matrix[i, ] <- as.vector(gpa_result$coords[, , i])  # Flatten 3D array into 2D matrix
}

# Run PCA
pca_result <- prcomp(coords_matrix, center = TRUE, scale. = FALSE)

# Extract PCA scores
pca_scores <- as.data.frame(pca_result$x)
pca_scores$Sex <- filtered_data$Sex  # Assuming "Sex" column exists

# --- Compute Shape Variation Along PC1 (Negative) ---
# Compute mean shape
mean_coords <- apply(gpa_result$coords, c(1, 2), mean)

# Compute extreme shape along PC1 (-) direction
scale_factor <- -0.5  # Negative scaling for PC1 variation
pc1_vector <- matrix(pca_result$rotation[,1], nrow = n_landmarks, byrow = TRUE)  # PC1 eigenvector
pc1_extreme <- mean_coords + (pc1_vector * scale_factor)

# --- Define Colors for Each Landmark ---
landmark_colors <- c("red", "blue", "green", "purple")  # L1 = Red, L2 = Blue, L3 = Green, L4 = Purple

# --- 3D Visualization: Mean Shape (Transparent Spheres) & PC1 (-) Shape (Tetrahedrons) ---
open3d()

# Plot mean shape landmarks as slightly transparent spheres
for (i in 1:n_landmarks) {
  spheres3d(mean_coords[i,1], mean_coords[i,2], mean_coords[i,3], col = landmark_colors[i], radius = 0.03, alpha = 0.5)
}

# Function to draw a tetrahedron at a given location
draw_tetrahedron <- function(center, size, color) {
  # Define relative positions for four vertices of a tetrahedron
  v1 <- center + c(size, 0, 0)
  v2 <- center + c(-size, 0, 0)
  v3 <- center + c(0, size, size)
  v4 <- center + c(0, -size, size)
  
  # Define the four triangular faces
  triangles3d(rbind(v1, v2, v3), col = color, alpha = 1)
  triangles3d(rbind(v1, v2, v4), col = color, alpha = 1)
  triangles3d(rbind(v2, v3, v4), col = color, alpha = 1)
  triangles3d(rbind(v1, v3, v4), col = color, alpha = 1)
}

# Plot PC1 (-) extreme shape landmarks as tetrahedrons
for (i in 1:n_landmarks) {
  draw_tetrahedron(pc1_extreme[i,], size = 0.03, color = landmark_colors[i])
}

# Draw displacement vectors (black lines)
for (i in 1:n_landmarks) {
  segments3d(rbind(mean_coords[i, ], pc1_extreme[i, ]), col = "black", lwd = 3)  # Draw vector
}

# --- PCA Scatter Plot ---
ggplot(pca_scores, aes(x = PC1, y = PC2, color = Sex)) +
  geom_point(size = 3) +
  labs(title = "PCA of Procrustes-Aligned Specimens", x = "PC1", y = "PC2") +
  theme_minimal() +
  scale_color_manual(values = c("blue", "pink"))  # Adjust colors if needed

# Print PCA summary
summary(pca_result)


output_file <- "C:\\Users\\jmill\\OneDrive\\Desktop\\PC1_DisplacementNEGANT.png"  # Set file path
rgl.snapshot(output_file, fmt = "png", top = TRUE)
